# Supplementary material for: Fabry disease Schwann cells release p11 to induce sensory neuron hyperactivity
Source: JCI Insight. 2024 Apr 22;9(8):e172869. doi: 10.1172/jci.insight.172869 (PMC11141882; doi:10.1172/jci.insight.172869)
Supplement: Supporting data values [file jciinsight-9-172869-s130.xls]

## Sheet: Figure1C
	Fibers
	without SA	with SA
WT	40	6
Fabry KO	19	23

## Sheet: Figure1D
	SA (%)
	WT	Fabry
	12.5	57.14
	18.75	56.25
	7.14	50
Mean	12.8	54.46
SEM	3.355	2.246

## Sheet: Figure1E
	Firing Rate (Hz)
	WT	Fabry
	0.03221	1.32739
	0.595449	1.78128
	0.090167	23.5371
	0.134163	0.439241
	0.054285	23.6312
	17.7442	2.62927
	0.311011	1.16744
		4.2881
		0.076195
		0.248751
		46.6527
		7.82612
		0.20455
		6.40357
		16.9078
		0.735866
		11.5338
		16.1331
		1.68678
		10.3608
		32.8674
		0.439998
		13.9887
		7.78662
		5.82024
		0.693024
		13.1402
		8.63165
		6.64668
		0.824255
Mean	2.709	8.947
SEM	2.507	1.998

## Sheet: Figure1G
Grams	WT Firing rate (Hz)																														Fabry Firing rate (Hz)
8	0.373223	0.383914	0	0	0	11.7376	1.95591	0	0	0	0	4.27651	0	0	0	0	0.859276	0	2.11135	1.28765	1.97207	0	0	3.13537	1.95603	1.29184	0	1.76589	2.40677	0.95338	9.15383	7.30647	7.0941	3.54031	5.4986	5.7624	4.37584	0.212608	8.69758	1.08	0	8.143	9.64267	1.38759	6.9813	2.01257	4.50711	6.18407	0.33
29	5.56321	2.37725	0.732118	0.7594	1.85012	24.4892	8.54462	1.44563	3.98932	15.3574	2.9365	11.0327	3.73669	1.51293	4.83602	1.73503	6.98614	1.70605	2.16969	4.64551	7.80948	2.15924	2.45243	3.68053	3.10318	7.76664	2.95175	3.50111	6.34442	10.5459	20.7909	23.2534	22.7389	16.4704	31.5128	30.7548	9.72153	1.79324	10.5889	1.03495	4.79142	22.9332	14.3117	5.49505	19.2699	5.97569	15.6947	18.9952	11.2834
40	13.1011	6.61186	2.62307	4.94171	11.1805	26.2629	13.9908	3.42252	4.04503	17.3474	20.3181	19.1381	4.71082	4.57596	6.33883	8.61236	13.9337	5.96364	8.32249	6.20014	9.55102	3.87827	5.5789	6.44597	3.43177	9.52884	8.35698	7.66311	10.2626	13.7438	46.0689	25.8333	36.4191	22.7625	38.5735	27.4366	19.2973	1.15074	24.6908	6.11774	0	20.0827	14.2874	17.0194	18.1019	13.5325	21.68	18.995	22.7776
[truncated: 14 more columns]

## Sheet: Figure1H
Grams	WT Firing rate (Hz)														Fabry Firing rate (Hz)
8	0	0.18866	1.24798	0	0	0	0.447067	1.55796	1.9235	0	1.32764	5.54101	5.67017	0	0	10.5742	8.01664	5.69966	0	0	1.1858	9.61538	2.923	1.7041	4.10979	13.1762	0.775074	1.32793
29	3.02747	6.19557	9.31216	1.70123	2.83938	0.893655	5.61357	6.33751	4.7647	1.03811	6.80413	16.2172	7.3183	0.543602	8.69975	23.0659	12.6073	16.5149	13.5272	11.7432	4.85497	17.4057	6.96869	21.1351	12.0521	13.6621	5.23586	39.6213
40	7.3786	9.47908	11.2969	2.43197	25.1037	0.728905	17.7588	10.0149	12.3696	6.38022	6.40223	29.2122	16.2557	8.32087	3.6615	24.1794	19.7236	15.8916	2.7882	13.1592	15.2354	16.7469	13.2173	32.7356	15.3978	29.4361	8.42922	44.943

## Sheet: Figure1I
Grams	WT Firing rate (Hz)											Fabry Firing rate (Hz)
8	0	1.46448	0	0	0	2.43593	0.681686	0.777565	0	0	0	5.98071	0.247586	3.76329	5.37459	0	0	3.03018	3.7328	0.803381
29	2.35279	4.41961	0.469466	0	1.23982	5.7815	0.745747	4.08056	0.414048	1.5754	1.75116	22.5349	5.85163	11.9658	11.2296	17.5097	8.568	5.01237	26.893	8.10816
40	6.11272	20.5258	3.09241	39.1297	11.2428	6.76626	2.23796	6.10457	4.99592	7.43962	5.05626	22.6165	16.8132	24.4967	12.0151	7.0779	3.52587	4.64971	64.023	17.8618

## Sheet: Figure1K
	Firing rate (Hz)
	WT	Fabry
	5.15098	12.0499
	2.94948	19.5553
	0.831649	19.5011
	1.86556	8.96919
	1.48761	20.2507
	25.9313	22.8023
	6.35687	10.5129
	0.909959	2.07593
	2.80405	12.8475
	6.03685	0.763679
	5.22037	5.85486
	7.15831	21.3202
	2.22741	17.5231
	2.4739	6.55726
	2.22259	15.3431
	2.80553	11.5942
	6.31778	9.97316
	2.90625	13.5163
	2.57455	26.9184
	3.69805	24.8074
	4.55461	15.8206
	1.27675	17.3164
	2.27531	3.9177
	1.95735	11.7033
	3.47604	12.5715
	5.04939	8.65911
	3.43868	25.1005
	4.06648	6.25025
	4.00794	6.39419
	9.60154	18.5835
		23.5781
		8.25764
		2.91316
Mean	4.388	13.45
SEM	0.8295	1.263

## Sheet: Figure1L
	Firing rate (Hz)
	WT	Fabry
	4.71042	10.4505
	3.21388	19.7703
	9.89465	11.2438
	0.874596	11.5915
	2.91206	10.099
	1.3355	9.97471
	11.4853	6.53318
	6.87416	13.9297
	3.7211	7.47378
	3.33838	24.04
	3.16702	5.90814
	11.7364	16.7152
	8.90169	2.55141
	1.70194	41.1005
Mean	5.276	13.67
SEM	1.01	2.596

## Sheet: Figure1M
	Firing rate (Hz)
	WT	Fabry
	1.53403	19.2883
	6.34915	2.96844
	0.227675	22.5082
	0	6.12941
	1.06579	1.3977
	4.94617	9.1765
	2.55658	2.41874
	2.77735	34.3335
	1.26553	7.75392
	0
	1.22704
Mean	1.995	11.77
SEM	0.617	3.742

## Sheet: Figure2A
	Cells
	SA	no SA
WT	4	30
FD	11	22

[truncated: 40 more sheets: Figure2B, Figure2D, Figure3B, Figure4B, Figure4D, Figure4F, Figure5B, Figure5C, Figure6A, Figure6D, Figure6E, Figure7A, Figure7B, Figure7D, Figure7F, Figure7G, Figure7I, Figure7J, FigureS1A, FigureS2A …]
